# Supplementary material for: Potential of Wormwood and Oak Bark-Based Supplement in Health Improvement of Nosema ceranae-Infected Honey Bees
Source: Animals (Basel). 2024 Apr 16;14(8):1195. doi: 10.3390/ani14081195 (PMC11047348; doi:10.3390/ani14081195)
Supplement: Supplementary file 1 [file animals-14-01195-s001.zip]

Archive with 1 entries (1 files):
- animals-2925951-supplementary.pdf
